# Supplementary material for: GFP-Tagged Erns in Bungowannah Pestivirus: A Tool for Viral Tracking and Functional Studies
Source: Viruses. 2026 Feb 20;18(2):263. doi: 10.3390/v18020263 (PMC12944915; doi:10.3390/v18020263)
Supplement: Supplementary file 1 [file viruses-18-00263-s001.zip]

Archive with 1 entries (1 files):
- viruses-4129687-supplementary.pdf
